# Supplementary material for: Moral Distress, Professional Burnout, and Potential Staff Turnover in Intensive Care Nursing Practice in Latvia—Phase 1
Source: Int J Environ Res Public Health. 2025 Aug 12;22(8):1261. doi: 10.3390/ijerph22081261 (PMC12386003; doi:10.3390/ijerph22081261)
Supplement: Supplementary file 1 [file ijerph-22-01261-s001.zip]

Archive with 1 entries (1 files):
- ijerph-3766916-supplementary.pdf
